# Supplementary material for: Teaching hospital alternatives for Veterans Health Administration facilities: A Google Maps proximity study
Source: PLoS One. 2018 Jul 5;13(7):e0200219. doi: 10.1371/journal.pone.0200219 (PMC6033449; doi:10.1371/journal.pone.0200219)
Supplement: S1 Appendix — (XLSX) [file pone.0200219.s001.xlsx]

## Sheet: Sheet1
NAME	Location	Number of Patients Served in FY17	Nearest Teaching Hospital	Driving Distance to Nearest Teaching Hospital (mi)	Driving Time to Nearest Teaching Hospital
Sheridan VA Medical Center	Sheridan, WY	12571	Billings Clinic	130	120
Roseburg VA Medical Center	Roseburg, OR	28286	Good Samaritan Hospital Corvallis	117	115
VA Montana Health Care System	Fort Harrison, MT	37819	St Patrick Hospital	112	107
Oscar G. Johnson VA Medical Center	Iron Mountain, MI	20453	Marquette General Hospital	81	97
John J. Pershing VA Medical Center	Poplar Bluff, MO	21688	Nea - Baptist Memorial Health	76	91
White City or VA Southern Oregon Rehabilitation Center	White City, OR	17210	Sky Lakes Medical Center	71	86
Gulf Coast Veterans Health Care System	Biloxi, MS	49840	Providence Hospital	63	71
Northern Arizona VA Health Care System	Prescott, AZ	27939	Verde Valley Medical Center	41	66
Jonathan M. Wainwright Memorial VA Medical Center	Walla Walla, WA	19609	Kennewick General Hospital	49	62
Kerrville VA Hospital	Kerrville, TX	12631	Sa Warm Springs Rehab Hosp	55	58
VA Black Hills Health Care System - Hot Springs Campus	Hot Springs, SD	8416	Rapid City Regional Hospital	56	58
Carl Vinson VA Medical Center	Dublin, GA	37218	Houston Medical Center	49	57
Tomah VA Medical Center	Tomah, WI	25558	La Crosse Hospital	47	55
Beckley VA Medical Center	Beckley, WV	13928	Bluefield Regional Medical Center	51	52
Lake City VAMC, NF/SGVHS	Lake City, FL	34238	Shands@Uf	47	52
Central Alabama Veterans Health Care System East Campus	Tuskegee, AL	31146	Baptist Medical Center South	40	46
Sam Rayburn Memorial Veterans Center	Bonham, TX	20691	Hunt Regional Medical Center	38	46
West Texas VA Health Care System	Big Spring, TX	17787	Midland Memorial Hospital	42	46
VA Northern Indiana Health Care System - Marion Campus	Marion, IN	26400	Ball Memorial Hospital	34	45
Bath VA Medical Center	Bath, NY	13572	Arnot-Ogden Medical Center	38	44
Perry Point VA Medical Center - VA Maryland Health Care System	Perry Point, MD	14594	Franklin Square Hospital	34	44
VA Butler Healthcare	Butler, PA	22385	Upmc Passavant	26	43
Tennessee Valley Healthcare System - Alvin C. York Campus	Murfreesboro, TN	59958	Saint Thomas Midtown Hospital	37	41
Canandaigua VA Medical Center	Canandaigua, NY	19932	Strong Memorial Hospital	32	40
VA Black Hills Health Care System - Fort Meade Campus	Fort Meade, SD	17099	Rapid City Regional Hospital	33	40
VA Illiana Health Care System	Danville, IL	32900	Carle Foundation Hospital	35	36
VA Eastern Kansas Health Care System - Dwight D. Eisenhower VA Medical Center	Leavenworth, KS	17895	Truman Med Ctr Hospital Hill	31	36
Castle Point Campus of the VA Hudson Valley Health Care System	Wappingers Falls, NY	23070	Hudson River P.C.	18	34
Eastern Oklahoma VA Health Care System	Muskogee, OK	38494	Tahlequah City Hospital	27	31
VA Central Western Massachusetts Healthcare System	Leeds, MA	26936	Baystate Medical Center	22	30
Orlando VA Medical Center	Orlando, FL	111555	Osceola Regional Medical Center	13	30
Salisbury - W.G. Bill Hefner VA Medical Center	Salisbury, NC	87824	Cmc-Northeast Inc	20	29
Captain James A. Lovell Federal Health Care Center	North Chicago, IL	43936	Presence Holy Family Medical Center	23	29
VA Palo Alto Health Care System	Palo Alto, CA	64982	Kfh - Fremont	18	28
Livermore	Livermore, CA	18260	Kfh - Fremont	18	28
Coatesville VA Medical Center	Coatesville, PA	18828	Bryn Mawr Rehabilitation Hospital	17	25
Battle Creek VA Medical Center	Battle Creek, MI	43936	Borgess Medical Center	15	25
Marion VA Medical Center	Marion, IL	43638	Memorial Hospital Ofcarbondale	16	25
Manchester VA Medical Center	Manchester, NH	25987	Concord Hospital Inc	18	23
Franklin Delano Roosevelt Campus of the VA Hudson Valley Health Care System	Montrose, NY	23070	Phelps Memorial Hospital Center	12	23
Huntington VA Medical Center	Huntington, WV	26965	Cabell Huntington Hospital	8	21
VA Puget Sound Health Care System - American Lake Division	Lakewood, WA	57536	Tacoma General Allenmore Hospital	13	20
VA Southern Nevada Healthcare System	N. Las Vegas, NV	60121	Valley Hospital Medical Center	13	20
Northport VA Medical Center	Northport, NY	30106	Huntington Hospital	7	19
Clarksburg - Louis A. Johnson VA Medical Center	Clarksburg, WV	21540	United Hospital Center	12	19
VA Maine Healthcare System - Togus	Augusta, ME	42396	Mainegeneral Medical Center	9	18
Lyons Campus of the VA New Jersey Health Care System	Lyons, NJ	17624	Somerset Medical Center	13	18
Salem VA Medical Center	Salem, VA	36820	Carilion Medical Center	6	18
Central Arkansas Veterans Healthcare System Eugene J. Towbin Healthcare Center	North Little Rock, AR	53794	Uams Medical Center	10	17
Minneapolis VA Health Care System	Minneapolis, MN	102007	Abbott Northwestern Hospital	9	17
Edith Nourse Rogers Memorial Veterans Hospital	Bedford, MA	19408	Lahey Clinic Hospital Inc.	5	16
White River Junction VA Medical Center	White River Junction, VT	25913	Mary Hitchcock Memorial Hosp	10	16
Central Alabama Veterans Health Care System West Campus	Montgomery, AL	47559	Baptist Medical Center South	7	16
VA St. Louis Health Care System - Jefferson Barracks Division	Saint Louis, MO	27661	St. Alexius Hospital	12	16
Dallas VA Medical Center	Dallas, TX	125503	Methodist Dallas Medical Center	7	16
Alaska VA Healthcare System	Anchorage, AK	21047	Providence Alaska Medical Center	6	16
Hampton VA Medical Center	Hampton, VA	50788	Riverside Rehabilitation Institute	8	15
Wm. Jennings Bryan Dorn VA Medical Center	Columbia, SC	82211	Palmetto Baptist	6	15
New Mexico VA Health Care System	Albuquerque, NM	56110	Presbyterian Hospital	6	15
Martinsburg VA Medical Center	Martinsburg, WV	35477	City Hospital Inc.	8	14
Asheville VA Medical Center	Asheville, NC	46168	Mission Hospital Inc.	5	14
Dayton VA Medical Center	Dayton, OH	39513	Good Samaritan Hospital	6	14
El Paso VA Health Care System	El Paso, TX	32743	University Medical Center Of El Paso	6	14
VA Long Beach Healthcare System	Long Beach, CA	52683	St. Mary Medical Center	4	14
James J. Peters VA Medical Center	Bronx, NY	25062	North Central Bronx Hospital	2	13
Fayetteville VA Medical Center	Fayetteville, NC	71307	Cape Fear Valley Medical Center	7	13
East Orange Campus of the VA New Jersey Health Care System	East Orange, NJ	47678	St. Michaels Medical Center	4	13
VA Connecticut Healthcare System, Newington Campus	Newington, CT	30038	The Hospital Of Central Connecticut	5	12
Hunter Holmes McGuire VA Medical Center	Richmond, VA	58012	Cjw Medical Center	4	12
Mann-Grandstaff VA Medical Center	Spokane, WA	33286	Deaconess Medical Center	5	12
San Francisco VA Health Care System	San Francisco, CA	62816	St. Marys Medical Center	3	12
VA San Diego Healthcare System	San Diego, CA	80436	Scripps Green Hospital	3	12
VA Boston Healthcare System, West Roxbury Campus	West Roxbury, MA	40315	Faulkner Hospital	4	11
VA New Jersey Health Care System	East Orange, NJ	54401	St. Michaels Medical Center	4	11
Wilmington VA Medical Center	Wilmington, DE	29672	St. Francis Hospital Wilmington	3	11
Chillicothe VA Medical Center	Chillicothe, OH	21843	Adena Regional Medical Center	6	11
VA Connecticut Healthcare System, West Haven Campus	West Haven, CT	47492	Connecticut Mental Health Center	3	10
Altoona - James E. Van Zandt VA Medical Center	Altoona, PA	25941	Altoona Regional Health System	3	10
Tuscaloosa VA Medical Center	Tuscaloosa, AL	15365	Dch Regional Medical Center	4	10
Bay Pines VA Healthcare System	Bay Pines, FL	108095	St. Petersburg General	4	10
VA Ann Arbor Healthcare System	Ann Arbor, MI	67842	Univ Of Mi Hospitals & Hlth Ctrs	3	10
Clement J. Zablocki Veterans Affairs Medical Center	Milwaukee, WI	62229	West Allis Memorial Hospital	3	10
VA Eastern Kansas Health Care System - Colmery-O'Neil VA Medical Center	Topeka, KS	35368	Stormont-Vail Regional Health Center	4	10
VA Puget Sound Health Care System - Seattle Division	Seattle, WA	105551	Harborview Medical Center	4	10
Menlo Park Division - VA Palo Alto Health Care System	Menlo Park, CA	9676	Kfh - Redwood City	5	10
West Palm Beach VAMC	West Palm Beach, FL	59467	West Palm Hospital	4	9
Robley Rex VA Medical Center	Louisville, KY	41852	Clark Memorial Hospital	5	9
Kansas City VA Medical Center	Kansas City, MO	48973	Truman Med Ctr Hospital Hill	4	9
Overton Brooks VA Medical Center	Shreveport, LA	37867	Schumpert Medical Center	2	9
Veterans Health Care System of the Ozarks	Fayetteville, AR	53902	Washington Regional Medical Center	3	9
Grand Junction VA Medical Center	Grand Junction, CO	14422	St. Marys Hospital & Medical Center	2	9
VA Boston Healthcare System, Brockton Campus	Brockton, MA	17932	Steward Good Samaritan Medical Center, Inc.	4	8
Charlie Norwood VA Medical Center	Augusta, GA	44597	Mcg Medical Center	3	8
Lexington VAMC: Leestown Division	Lexington, KY	30399	Cardinal Hill Rehabilitation Hospital	5	8
VA Northern Indiana Health Care System-Fort Wayne Campus	Fort Wayne, IN	38347	St Joseph Medical Center	2	8
Alexandria VA Health Care System	Pineville, LA	30959	Huey P. Long Medical Center	4	8
VA Pacific Islands Health Care System	Honolulu, HI	33877	Kfh-Hawaii	3	8
Central California VA Health Care System	Fresno, CA	30667	Community Regional Medical Center	2	8
St. Cloud VA Health Care System	St. Cloud, MN	38308	St. Cloud Hospital	2	8
Loch Raven VA Community Living & Rehabilitation Center	Baltimore, MD	12133	Medstar Union Memorial Hospital	2	7
Atlanta VA Health Care System	Decatur, GA	112630	Egleston Childrens Hospital At Emory	2	7
Lexington VAMC: Cooper Division	Lexington, KY	32699	University Hospital	1	7
Mountain Home VAMC/Johnson City	Mountain Home, TN	58574	Johnson City Medical Center	1	7
Robert J. Dole VA Medical Center	Wichita, KS	27688	Wesley Medical Center	2	7
Michael E. DeBakey VA Medical Center	Houston, TX	107914	Ut Md Anderson Cancer Center	1	7
Doris Miller Department of Veterans Affairs Medical Center	Waco, TX	31814	Hillcrest Baptist Medical Center	3	7
VA Northern California Health Care System	Mather, CA	90099	Contra Costa Regional Medical Center	2	7
VA Greater Los Angeles Healthcare System	Los Angeles, CA	85533	Ronald Reagan Ucla Medical Center	1	7
VA Western New York Healthcare System at Batavia	Batavia, NY	5700	United Memorial Medical Center	2	6
Erie VA Medical Center	Erie, PA	21277	Saint Vincent Health Center	2	6
Louis Stokes Cleveland VA Medical Center	Cleveland, OH	108719	Uh Case Medical Center	1	6
VA St. Louis Health Care System - John Cochran Division	Saint Louis, MO	53854	Saint Louis University Hospital	2	6
South Texas Veterans Health Care System	San Antonio, TX	89466	Methodist Hospital	1	6
Central Texas Veterans Health Care System	Temple, TX	101282	Scott And White Memorial Hospital	2	6
Cheyenne VA Medical	Cheyenne, WY	23737	Cheyenne Regional Medical Center	2	6
VA Sierra Nevada Health Care System	Reno, NV	32534	Renown Regional Medical Center	1	6
Phoenix VA Health Care System	Phoenix, AZ	89632	Phoenix Childrens Hospital	3	6
Southern Arizona VA Health Care System	Tucson, AZ	55082	The University Physicians Hospital	2	6
Grand Island VA Medical Center	Grand Island, NE	12806	Chi Health St. Francis	2	6
Fargo VA Health Care System	Fargo, ND	32549	Sanford Medical Center - Fargo	2	6
VA Pittsburgh Healthcare System, University Drive Campus	Pittsburgh, PA	22385	Upmc - Presbyterian Shadyside	1	5
VA Pittsburgh Healthcare System, H.J. Heinz Campus	Pittsburgh, PA	26007	Upmc St Margaret	1	5
Wilkes-Barre VA Medical Center	Wilkes-Barre, PA	37262	Geisinger Wyoming Valley Med Ctr	2	5
Lebanon VA Medical Center	Lebanon, PA	44178	The Good Samaritan Hospital	2	5
James A. Haley Veterans' Hospital	Tampa, FL	87542	H. Lee Moffitt Cancer Center	1	5
Aleda E. Lutz VA Medical Center	Saginaw, MI	36172	Covenant Medical Center	1	5
VA Salt Lake City Health Care System	Salt Lake City, UT	62372	U Of Utah Neuropsychiatric Institute	1	5
Boise VA Medical Center	Boise, ID	36182	St. Lukes Regional Medical Center	1	5
VA Central Iowa Health Care System	Des Moines, IA	30969	Broadlawns Medical Center	2	5
Ralph H. Johnson VA Medical Center	Charleston, SC	73869	Medical University Of South Carolina	1	4
Miami VA Healthcare System	Miami, FL	54012	University Of Miami Hospital	0	4
Cincinnati VA Medical Center	Cincinnati, OH	40547	Univer.Of Cincinnati Med Center Llc	1	4
Edward Hines Jr. VA Hospital	Hines, IL	56333	Loyola University Medical Center	1	4
VA Portland Health Care System - Vancouver Campus	Vancouver, WA	28561	Ohsu Hospital And Clinics	1	4
Iowa City VA Health Care System	Iowa City, IA	50323	Univ Of Iowa Hosp & Clinic	1	4
Royal C. Johnson Veterans Memorial Medical Center	Sioux Falls, SD	27421	Sanford Usd Medical Center	1	4
Omaha VA Medical Center--VA Nebraska-Western Iowa HCS	Omaha, NE	49918	The Nebraska Medical Center	1	4
VA Boston Healthcare System, Jamaica Plain Campus	Jamaica Plain, MA	44706	New England Baptist Hospital	1	3
VA Boston Healthcare System	Jamaica Plain, MA	58459	Steward Good Samaritan Medical Center, Inc.	1	3
Brooklyn Campus of the VA NY Harbor Healthcare System	Brooklyn, NY	31436	Bellevue Hospital Center	0	3
Manhattan Campus of the VA NY Harbor Healthcare System	New York, NY	45469	Bellevue Hospital Center	0	3
Albany VA Medical Center: Samuel S. Stratton	Albany, NY	34622	Albany Medical Center Hospital	0	3
Philadelphia VA Medical Center	Philadelphia, PA	56287	Children'S Hospital Of Philadelphia	0	3
Baltimore VA Medical Center - VA Maryland Health Care System	Baltimore, MD	52459	University Of Maryland Med Sys	0	3
Washington DC VA Medical Center	Washington, DC	70874	National Rehabilitation Hospital	0	3
Durham VA Medical Center	Durham, NC	68464	Duke University Hospital	0	3
Malcom Randall VAMC, NF/SGVHS	Gainesville, FL	136888	Shands@Uf	0	3
VA Caribbean Healthcare System	San Juan, PR	59157	Corporacion Centro Cardiovascular De Puerto Rico Y Del Caribe	1	3
Tennessee Valley Healthcare System - Nashville Campus	Nashville, TN	97470	Vanderbilt University Hospitals & Cl	0	3
William S. Middleton Memorial Veterans Hospital	Madison, WI	42487	University Of Wi Hospitals & Clinics	1	3
Central Arkansas Veterans Healthcare System McClellan Veterans Hospital	Little Rock, AR	72518	Uams Medical Center	1	3
Southeast Louisiana Veterans Health Care System	New Orleans, LA	42971	Tulane University Hospital & Clinics	1	3
Sonny Montgomery VA Medical Center	Jackson, MS	41545	University Of Mississippi Medical	1	3
Amarillo VA Health Care System	Amarillo, TX	20603	Baptist Saint Anthonys Hospital	1	3
VA Loma Linda Healthcare System	Loma Linda, CA	71973	Loma Linda University Medical Center	1	3
Providence VA Medical Center	Providence, RI	36138	Roger Williams Hospital	0.211932	2
Syracuse VA Medical Center	Syracuse, NY	55561	Crouse Hospital	0	2
Birmingham VA Medical Center	Birmingham, AL	64397	Callahan Eye Foundation Hosp	0.223106	2
Richard L. Roudebush VA Medical Center Indianapolis VA Medical Center	Indianapolis, IN	61750	Eskenazi Health	0	2
John D. Dingell VA Medical Center	Detroit, MI	51337	Karmanos Cancer Hospital	0	2
Jesse Brown VA Medical Center	Chicago, IL	47761	John H. Stroger Jr. Hosp Of Cook Cty	0	2
VA Eastern Colorado Health Care System ECHCS	Denver, CO	93014	Rose Medical Center	0	2
Oklahoma City VA Health Care System	Oklahoma City, OK	59896	Ou Medical Center	0	2
VA Western New York Healthcare System at Buffalo	Buffalo, NY	55015	University At Buffalo School Of Medicine And Biomedical Sciences	0	1
Memphis VA Medical Center	Memphis, TN	65808	Regional Medical Center At Memphis	0	1
Harry S. Truman Memorial	Columbia, MO	38461	Univ Of Missouri Health Care	0.100568	1
VA Health Care Center at Harlingen	Harlingen, TX	34503	Valley Baptist Medical Center	0	1
